# Supplementary material for: Safety and Immunogenicity of a Revaccination With a Respiratory Syncytial Virus Prefusion F Vaccine in Older Adults: A Phase 2b Study
Source: J Infect Dis. 2023 Sep 12;229(2):355–66. doi: 10.1093/infdis/jiad321 (PMC10873183; doi:10.1093/infdis/jiad321)
Supplement: jiad321_Supplementary_Data [file jiad321_supplementary_data.zip]

Archive with 4 entries (4 files):
- 20230726_RSV_OA=ADJ-011_R1_SuppMat.docx
- RSV OA 011 Suppl fig 1.tif
- RSV OA 011 Suppl fig 2.tif
- RSV OA 011 Suppl fig 3.tif
